# Supplementary material for: Comparison of Perioperative, Renal Functional, and Oncological Outcomes Between Off-Clamp and On-Clamp Robot-Assisted Partial Nephrectomy for Renal Tumors: An Updated Evidence-Based Analysis
Source: Front Oncol. 2021 Sep 21;11:730662. doi: 10.3389/fonc.2021.730662 (PMC8490928; doi:10.3389/fonc.2021.730662)
Supplement: Supplementary file 1 [file DataSheet_1.zip]

Archive with 3 entries (3 files):
- Supplementary Table 1.PDF
- Supplementary Table 2.DOCX
- Supplementary Table 3.DOCX
